# Supplementary material for: TGF-β3 Restrains Osteoclastic Resorption Through Autophagy
Source: Bioengineering (Basel). 2024 Nov 28;11(12):1206. doi: 10.3390/bioengineering11121206 (PMC11673033; doi:10.3390/bioengineering11121206)
Supplement: Supplementary file 1 [file bioengineering-11-01206-s001.zip]

Archive with 6 entries (6 files):
- Figure S1.pdf
- Figure S2.pdf
- Figure S3.pdf
- Figure S4.pdf
- Figure S5.pdf
- Table S1.docx
